# Supplementary material for: Metagenome and metabolome study on inhaled corticosteroids in asthma patients with side effects
Source: J Integr Bioinform. 2025 Jun 24;22(3):20240062. doi: 10.1515/jib-2024-0062 (PMC13066347; doi:10.1515/jib-2024-0062)
Supplement: Supplementary file 1 — Supplementary Material Details [file j_jib-2024-0062_suppl_001.xls]

## Sheet: 固定資産確認表　レイアウト


Article Lending Application
物品貸付申請書
																																									Date： 2020/09/16
																																									2020-09-16
	To: Asset Manager
	資産管理責任者 殿
																																						Person in Charge of Use
																																							使用責任者
																																								Signature
																																								Milnd Purohit								印
		Permission requested to lend the following article(s).
		下記の物品を貸付してよろしいか。
【 Classification: Machine Device (the 4th kind) □, Tool Apparatus (the 5th kind) □,
Vehicle Transportation tool (the 6th kind) □, Small Sum Equipments (the 8th kind) □ 】
【 分類：機械装置（第4類）□, 工具器具備品（第5類）□, 車両運搬具（第6類）□, 少額備品（第8類）□ 】
Article Number						Name of Article, Specification																				Acquisition Value								Acquisition Year						Useful Year						Remarks
資産番号						資産名称																				取 得 価 額								取得年月						耐用年数						備 考
42224						Radiometer microwave imaging system																				772660								2020.3.13						yr.
																										円								. .						年
																										\								. .						yr.
																										円								. .						年
																										\								. .						yr.
																										円								. .						年
																										\								. .						yr.
																										円								. .						年
																										\								. .						yr.
																										円								. .						年
Lending Destination						University of Edinburgh
貸付先						エジンバラ大学
Location						Old College South Bridge Edinburgh, EH8 9YL
使用場所						Old College South Bridge Edinburgh, EH8 9YL
Period						Date: 2020/10/01 ～ Date: 2021/09/30
貸付期間						令和年号2年10月1日 ～ 令和年号2年9月30日
Reason
貸付理由
Attachment						1. Article Loan Form from the lending destination, or substitute form. 2. Other reference.
添付書類						1. 相手方からの借受申請書。または、これに代わるもの 2. その他参考となるもの
To: Person in Charge of Use
使用責任者 殿
																																Asset Manager (Chief of the Accounting Section)
																																							資産管理責任者
																																							Signature
																																																印
	Based on the PRP Chapter 26 3.3.14, the request for lending above article(s) is accepted (for a fee or free of charge).
	PRP第26章3.3.14に基づき、上記物品を申請者に（有償・無償）にて
	貸し付けることを許可する。
	（Accounting Section Filling in Column）
	（経理課記入欄）
[truncated: 1 more columns]
